# Supplementary material for: Reactive and Proactive Aggression among Children and Adolescents: A Latent Profile Analysis and Latent Transition Analysis
Source: Children (Basel). 2022 Nov 11;9(11):1733. doi: 10.3390/children9111733 (PMC9688458; doi:10.3390/children9111733)
Supplement: Supplementary file 1 [file children-09-01733-s001.zip]

Archive with 1 entries (1 files):
- children-1961368-supplementary.pdf
